# Supplementary material for: Decoding the Conformational Selective Mechanism of FGFR Isoforms: A Comparative Molecular Dynamics Simulation
Source: Molecules. 2023 Mar 17;28(6):2709. doi: 10.3390/molecules28062709 (PMC10052029; doi:10.3390/molecules28062709)
Supplement: Supplementary file 1 [file molecules-28-02709-s001.zip]

Archive with 1 entries (1 files):
- molecules-2262945-supplementary.pdf
